# Supplementary material for: Impact of Stagnation on the Diversity of Cyanobacteria in Drinking Water Treatment Plant Sludge
Source: Toxins (Basel). 2022 Oct 31;14(11):749. doi: 10.3390/toxins14110749 (PMC9697381; doi:10.3390/toxins14110749)
Supplement: Supplementary file 1 [file toxins-14-00749-s001.zip]

Archive with 1 entries (1 files):
- toxins-1950040-supplementary.pdf
